# Supplementary material for: Antibacterial Vancomycin@ZIF-8 Loaded PVA Nanofiber Membrane for Infected Bone Repair
Source: Int J Mol Sci. 2022 May 18;23(10):5629. doi: 10.3390/ijms23105629 (PMC9145349; doi:10.3390/ijms23105629)
Supplement: Supplementary file 1 [file ijms-23-05629-s001.zip]

Archive with 1 entries (1 files):
- ijms-1708193-supplementary.pdf
